# Supplementary material for: Evolutionary conservation and post-translational control of S-adenosyl-L-homocysteine hydrolase in land plants
Source: PLoS One. 2020 Jul 17;15(7):e0227466. doi: 10.1371/journal.pone.0227466 (PMC7367456; doi:10.1371/journal.pone.0227466)
Supplement: S1 Table — Clusters according to the performed hierarchical cluster analysis, protein accession, entry and protein name are indicated. Activated methyl cycle enzymes (AMC) are marked in blue. (XLSX) [file pone.0227466.s001.xlsx]

## Sheet: Sheet1
					AMC enzymes
				CLUSTER	ACCESSION	Entry name	Protein names
				A	AT1G64970	GTOMC_ARATH	Tocopherol O-methyltransferase, chloroplastic (EC 2.1.1.95) (Gamma-tocopherol methyltransferase) (Vitamin E pathway gene 4 protein) (AtVTE4)
				A	AT5G54160	OMT1_ARATH	Flavone 3'-O-methyltransferase 1 (AtOMT1) (EC 2.1.1.42) (Acetylserotonin O-methyltransferase OMT1) (EC 2.1.1.4) (Caffeate O-methyltransferase 1) (EC 2.1.1.68) (Quercetin 3'-O-methyltransferase 1)
				A	AT4G34050	CAMT4_ARATH	Caffeoyl-CoA O-methyltransferase 1 (EC 2.1.1.104))lignin biosynthetic pathway.
				A	AT2G36880	METK3_ARATH/MAT3	S-adenosylmethionine synthase 3 (AdoMet synthase 3) (EC 2.5.1.6) (Methionine adenosyltransferase 3) (MAT 3)
				A	AT3G17390	METK4_ARATH/MAT4	S-adenosylmethionine synthase 4 (AdoMet synthase 4) (EC 2.5.1.6) (Methionine adenosyltransferase 4) (MAT 4)
				A	AT5G17920 *	METE1_ARATH/CIMS1	5-methyltetrahydropteroyltriglutamate--homocysteine methyltransferase 1 (EC 2.1.1.14) (Cobalamin-independent methionine synthase 1) (AtMS1) (Vitamin-B12-independent methionine synthase 1)
				A	AT3G03780*	METE2_ARATH/CIMS2	5-methyltetrahydropteroyltriglutamate--homocysteine methyltransferase 2 (EC:2.1.1.14) (Cobalamin-independent methionine synthase 2)
				A	AT1G76790	IGMT5_ARATH	Indole glucosinolate O-methyltransferase 5 (EC 2.1.1.-)
				A	AT3G23810	SAHH2_ARATH	Adenosylhomocysteinase 2 (AdoHcyase 2) (EC 3.3.1.1) (S-adenosyl-L-homocysteine hydrolase 1) (SAH hydrolase 2)
				B	AT1G21120	IGMT2_ARATH	Indole glucosinolate O-methyltransferase 2 (EC 2.1.1.-)
				B	AT1G21110	IGMT3_ARATH	Indole glucosinolate O-methyltransferase 3 (EC 2.1.1.-)
				B	AT1G21130	IGMT4_ARATH	Indole glucosinolate O-methyltransferase 4 (EC 2.1.1.-)
				B	AT1G21100	IGMT1_ARATH	Indole glucosinolate O-methyltransferase 1 (EC 2.1.1.-)
				B	AT1G67980	CAMT1_ARATH	Putative caffeoyl-CoA O-methyltransferase At1g67980 (EC 2.1.1.104) (Trans-caffeoyl-CoA 3-O-methyltransferase) (CCoAMT) (CCoAOMT)
				C	AT3G44860	FAMT_ARATH	Farnesoic acid carboxyl-O-methyltransferase (EC 2.1.1.325) (SABATH methyltransferase FAMT)
				C	AT5G50240	PIMT2_ARATH	Protein-L-isoaspartate O-methyltransferase 2 (AtPIMT2) (EC 2.1.1.77)
				C	AT4G35160	ASMT_ARATH	Acetylserotonin O-methyltransferase (EC 2.1.1.4) (N-acetylserotonin O-methyltransferase) (AtASMT)
				C	AT5G51130	BIN3D_ARATH	Probable RNA methyltransferase At5g51130 (EC 2.1.1.-)
				C	AT3G11480	BSMT1_ARATH	Salicylate/benzoate carboxyl methyltransferase (Benzoate O-methyltransferase) (EC 2.1.1.273) (S-adenosyl-L-methionine:benzoic acid carboxyl methyltransferase) (S-adenosyl-L-methionine:salicylate acid carboxyl methyltransferase) (SABATH methyltransferase) (Salicylate carboxymethyltransferase) (EC 2.1.1.274)
				C	AT1G19640	JMT_ARATH	Jasmonate O-methyltransferase (EC 2.1.1.141) (S-adenosyl-L-methionine:jasmonic acid carboxyl methyltransferase)
				C	AT5G55250	IAMT1_ARATH	Indole-3-acetate O-methyltransferase 1 (EC 2.1.1.278) (IAA carboxylmethyltransferase 1) (S-adenosyl-L-methionine:(indol-3-yl) acetate carboxylmethyltransferase 1)
				C	AT5G23320	ICMTA_ARATH	Protein-S-isoprenylcysteine O-methyltransferase A (AtICMTA) (EC 2.1.1.100) (Isoprenylcysteine carboxylmethyltransferase A) (Prenylated protein carboxyl methyltransferase A) (Prenylcysteine carboxyl methyltransferase A) (AtPCM)
				C	AT1G67990	TSM1_ARATH	Tapetum-specific methyltransferase 1 (AtTSM1) (EC 2.1.1.-) (Trans-caffeoyl-CoA 3-O-methyltransferase) (CCoAMT) (CCoAOMT)
				C	AT5G56300	GAMT2_ARATH	Gibberellic acid methyltransferase 2 (Gibberellin A(4) carboxyl methyltransferase) (EC 2.1.1.276)
				C	AT1G09610	GXM1_ARATH	Glucuronoxylan 4-O-methyltransferase 1 (EC 2.1.1.112)
				C	AT5G52490	FBRL3_ARATH	Putative rRNA 2'-O-methyltransferase fibrillarin 3 (EC 2.1.1.-) (Fibrillarin-like protein 3) (Histone-glutamine methyltransferase)
				C	AT5G08335	ICMTB_ARATH	Protein-S-isoprenylcysteine O-methyltransferase B (AtICMTB) (EC 2.1.1.100) (Isoprenylcysteine carboxylmethyltransferase B) (Prenylated protein carboxyl methyltransferase B) (Prenylcysteine carboxyl methyltransferase B)
				C	AT2G30920	COQ3_ARATH	Ubiquinone biosynthesis O-methyltransferase, mitochondrial (3-demethylubiquinol 3-O-methyltransferase) (EC 2.1.1.64) (EMBRYO DEFECTIVE 3002) (Polyprenyldihydroxybenzoate methyltransferase) (EC 2.1.1.114)
				D	AT4G25630	MD36A_ARATH	Mediator of RNA polymerase II transcription subunit 36a (Fibrillarin-like protein 2) (Histone-glutamine methyltransferase) (rRNA 2'-O-methyltransferase fibrillarin 2) (EC 2.1.1.-)
				D	AT5G20980	METE3_ARATH/MS3	5-methyltetrahydropteroyltriglutamate--homocysteine methyltransferase 3, chloroplastic (EC 2.1.1.14) (Cobalamin-independent methionine synthase 3) (AtMS3)
				D	AT5G52470	MD36B_ARATH	Probable mediator of RNA polymerase II transcription subunit 36b (Histone-glutamine methyltransferase) (SKP1-interacting partner 7) (rRNA 2'-O-methyltransferase fibrillarin 1) (EC 2.1.1.-)
				D	AT4G20910	HEN1_ARATH	Small RNA 2'-O-methyltransferase (EC 2.1.1.n8) (Protein CORYMBOSA 2) (Protein HUA ENHANCER 1) (S-adenosylmethionine-dependent RNA methyltransferase HEN1)
				D	AT1G36310	TRM9_ARATH	tRNA (carboxymethyluridine(34)-5-O)-methyltransferase (EC 2.1.1.229) (tRNA methyltransferase 9 homolog) (AtTRM9)
				E	AT4G25080	CHLM_ARATH	Magnesium protoporphyrin IX methyltransferase, chloroplastic (EC 2.1.1.11)
				E	AT1G02500	METK1_ARATH	S-adenosylmethionine synthase 1 (AdoMet synthase 1) (EC 2.5.1.6) (Methionine adenosyltransferase 1) (MAT 1)
				E	AT4G13940	SAHH1_ARATH	Adenosylhomocysteinase 1 (AdoHcyase 1) (EC 3.3.1.1) (Protein EMBRYO DEFECTIVE 1395) (Protein HOMOLOGY-DEPENDENT GENE SILENCING 1) (S-adenosyl-L-homocysteine hydrolase 1) (SAH hydrolase 1)
				E	AT4G01850	METK2_ARATH	S-adenosylmethionine synthase 2 (AdoMet synthase 2) (EC 2.5.1.6) (Methionine adenosyltransferase 2) (MAT 2)
				E	AT4G26220	CAMT3_ARATH	Probable caffeoyl-CoA O-methyltransferase (EC 2.1.1.104)/para position of flavanones and dihydroflavonols
				E	AT1G33800	GXM3_ARATH	Glucuronoxylan 4-O-methyltransferase 3 (EC 2.1.1.112)
				E	AT4G09990	GXM2_ARATH	Glucuronoxylan 4-O-methyltransferase 2 (EC 2.1.1.112) /SECONDARY CELL WALL
