# Supplementary material for: Evolutionary conservation and post-translational control of S-adenosyl-L-homocysteine hydrolase in land plants
Source: PLoS One. 2020 Jul 17;15(7):e0227466. doi: 10.1371/journal.pone.0227466 (PMC7367456; doi:10.1371/journal.pone.0227466)
Supplement: S2 Table — (XLSX) [file pone.0227466.s002.xlsx]

## Sheet: Taul1
Image	Content	Original file name	Date	Objective	Gain (GFP channel)	Digital offset	Pinhole	Emission filter for GFP	Beam splitter	Lazers
A	Cytoplasmic/vacuol strand	elokuva pinnalta gfp sahh1II	170117	C-Apochromat 40x/1.20 W Korr M27	617	1.00	78 µm	493 - 598	MBS : MBS 488/543/633	488 nm : 2.0 %, 633 nm : 3.0 %
B	Vesicles	elokuva pinnalta gfp sahh1II	170117	C-Apochromat 40x/1.20 W Korr M27	617	1.00	78 µm	493 - 598	MBS : MBS 488/543/633	488 nm : 2.0 %, 633 nm : 3.0 %
C	Reticulate stuctures	GFP-SAHH1_4w_x40_GL_control_surface	170224	C-Apochromat 40x/1.20 W Korr M27	598	1.00	89 µm	493 - 598	MBS : MBS 488/543/633	488 nm : 3.0 %
D	Stomata	EGFP_SAHH1_5wII	170117	Plan-Apochromat 20x/0.8	677	1.00	32 µm	493 - 598	MBS : MBS 488/543/633	488 nm : 2.0 %, 633 nm : 3.5 %
E	Nuclei	GFP-SAHH1_3w_x40_CONTROL_HL	170215	C-Apochromat 40x/1.20 W Korr M27	659	1.00	66 µm	493 - 598	MBS : MBS 488/543/633	488 nm : 2.0 %
F	Plasmolysis	plasmolyysi 1000mM gl2seuraava	170215	C-Apochromat 40x/1.20 W Korr M27	627	1.00	90 µm	493 - 598	MBS : MBS 488/543/633	488 nm : 3.0 %
	Supplemental video	elokuva pinnalta gfp sahh1II	170117	C-Apochromat 40x/1.20 W Korr M27	617	1.00	78 µm	493 - 598	MBS : MBS 488/543/633	488 nm : 2.0 %, 633 nm : 3.0 %
