# Supplementary material for: Evolutionary conservation and post-translational control of S-adenosyl-L-homocysteine hydrolase in land plants
Source: PLoS One. 2020 Jul 17;15(7):e0227466. doi: 10.1371/journal.pone.0227466 (PMC7367456; doi:10.1371/journal.pone.0227466)
Supplement: S3 Table — (XLSX) [file pone.0227466.s003.xlsx]

## Sheet: Arabidopsis_SAHH spot
Accession	Description	Coverage (%)	# Peptides	# PSMs	# Unique Peptides	# Protein Groups	# AAs	MW [kDa]	calc. pI	Entrez Gene ID	Gene ID	Mascot Score	Modifications
ATCG00480.1	ATP synthase subunit beta	62	29	83	28	1	498	53.9	5.5	844757	atpB; ATCG00480	3349
AT2G39730.1	rubisco activase	57	26	65	26	1	474	51.9	6.15	818558	RCA; AT2G39730	2475
AT4G13940.1	S-adenosyl-L-homocysteine hydrolase	47	31	93	10	1	485	53.3	5.97	827028	MEE58; HOG1; AT4G13940	2045	Acetyl [N-Term]
AT5G19220.1	ADP glucose pyrophosphorylase large subunit 1	53	30	70	28	1	522	57.6	7.91	832042	APL1; AT5G19220	1907
AT3G23810.1	S-adenosyl-l-homocysteine (SAH) hydrolase 2	37	25	76	4	1	485	53.1	5.74	821964	SAHH2; AT3G23810	1761	Acetyl [N-Term]
ATCG00490.1	ribulose-bisphosphate carboxylases	48	27	52	27	1	479	52.9	6.29	844754	rbcL; ATCG00490	1559
AT3G24503.1	aldehyde dehydrogenase 2C4	48	27	41	27	1	501	54.3	5.69	822042	ALDH2C4; AT3G24503	1327
AT3G25660.1	Amidase family protein	45	20	31	20	1	537	57.1	6.57	822154	AT3G25660; AT3G25660	1286
AT1G55490.1	chaperonin 60 beta	45	32	35	9	1	600	63.8	6.51	841996	CPN60B; AT1G55490	1257
AT5G10920.1	L-Aspartase-like family protein	42	22	36	22	1	517	57.5	5.88	830959	AT5G10920; AT5G10920	1207
AT1G79440.1	aldehyde dehydrogenase 5F1	44	24	37	23	1	528	56.5	6.92	844282	ALDH5F1; AT1G79440	1143
AT4G17090.1	chloroplast beta-amylase	47	22	32	22	1	548	61.3	7.05	827419	CT-BMY; AT4G17090	1122
AT3G13470.1	TCP-1/cpn60 chaperonin family protein	42	27	30	4	1	596	63.3	5.73	820549	AT3G13470; Cpn60beta2; AT3G13470	1101
AT4G20360.1	RAB GTPase homolog E1B	36	15	27	15	1	476	51.6	6.19	827784	RABE1b; AT4G20360	853
ATCG00120.1	ATP synthase subunit alpha	35	21	31	19	1	507	55.3	5.25	844790	atpA; ATCG00120	813
AT3G24170.3	glutathione-disulfide reductase	36	23	28	23	1	499	53.8	6.8	822003	GR1; AT3G24170	755
AT4G22670.1	HSP70-interacting protein 1	40	16	21	16	1	441	46.6	4.93	828363	HIP1; AT4G22670	749
AT5G52520.1	Class II aaRS and biotin synthetases superfamily protein	31	16	19	16	1	543	60.7	7.02	835328	OVA6; AT5G52520	742
AT3G26650.1	glyceraldehyde 3-phosphate dehydrogenase A subunit	27	11	16	3	1	396	42.5	7.75	822277	GAPA; AT3G26650	706
ATMG01190.1	ATP synthase subunit 1	31	19	28	17	1	507	54.9	6.61	3890462	atp1; ATMG01190	690

## Sheet: Spinach_SAHH spot
Accession	Description	Coverage (%)	# Peptides	# PSMs	# Unique Peptides	# Protein Groups	# AAs	MW [kDa]	calc. pI	Entrez Gene ID	Gene ID	Mascot Score	Modifications
A0A0K9S094	Adenosylhomocysteinase OS=Spinacia oleracea GN=SOVF_008950 PE=3 SV=1	69	43	171	11	1	487	53.4	5.78			2949
A0A075TRE6	Adenosylhomocysteinase OS=Populus tomentosa PE=3 SV=1	39	22	104	2	1	485	53.4	5.88			2021
A0A0J8CM32	Adenosylhomocysteinase OS=Beta vulgaris subsp. vulgaris GN=BVRB_3g065500 PE=3 SV=1	43	31	115	3	1	487	53.4	6.19	104889777	LOC104889777; BVRB_3g065500	2017	Acetyl [N-Term]; Phospho [S43(100)]
A0A075CAE4	Adenosylhomocysteinase OS=Populus tomentosa GN=SAHHA PE=3 SV=1	42	23	110	1	1	485	53.2	5.95			2010
A0A075TMS4	Adenosylhomocysteinase OS=Populus tomentosa PE=3 SV=1	40	22	102	1	1	485	53.5	6.14			1900
A5C5K3	Adenosylhomocysteinase OS=Vitis vinifera GN=VIT_05s0029g00330 PE=3 SV=1	34	19	89	1	1	485	53.1	6.35	100253872	LOC100253872; VIT_05s0029g00330	1705
Q84RD9	Adenosylhomocysteinase OS=Medicago truncatula GN=AHC1 PE=3 SV=1	27	16	85	1	1	485	53.3	5.91	11406131	MTR_8g083090; MTR_8g083090	1659	Phospho [Y270(100)]
A0A075C9V8	Adenosylhomocysteinase OS=Populus tomentosa GN=SAHHA PE=3 SV=1	37	22	99	1	1	485	53.2	5.95			1633
A0A078ID72	Adenosylhomocysteinase OS=Brassica napus GN=BnaAnng08830D PE=3 SV=1	31	18	80	1	1	486	53.3	5.76		GSBRNA2T00087145001	1625
Q9LEE0	Enolase OS=Spinacia oleracea GN=eno PE=2 SV=1	69	31	56	20	1	444	48.1	5.69			1476
P35007	Adenosylhomocysteinase OS=Catharanthus roseus GN=SAHH PE=2 SV=1	29	18	82	1	1	485	53.2	5.88			1429
Q0GGS9	S-adenosyl-L-homocysteine hydrolase (Fragment) OS=Caragana jubata PE=2 SV=1	48	11	59	1	1	193	21.2	5.15			1428
A0A061ELA5	Adenosylhomocysteinase OS=Theobroma cacao GN=TCM_020226 PE=3 SV=1	29	19	85	1	1	510	56.2	7.01	18602642	TCM_020226; LOC18602642; TCM_020226	1359
T2DLK8	Adenosylhomocysteinase OS=Phaseolus vulgaris PE=2 SV=1	14	7	50	1	1	485	53.4	6.95			1344
A0A0K9Q823	Dihydrolipoyl dehydrogenase OS=Spinacia oleracea GN=SOVF_209440 PE=4 SV=1	62	29	56	17	1	508	53.8	7.4			1174
A0A0Q3HJQ0	Uncharacterized protein OS=Brachypodium distachyon GN=BRADI_4g19457 PE=4 SV=1	31	17	69	1	1	485	53.4	6.02	100825651	LOC100825651	1136
A0A0K9R865	Uncharacterized protein OS=Spinacia oleracea GN=SOVF_102400 PE=3 SV=1	46	26	43	24	1	539	59.9	6.14			1089
A0A0K9RXM4	Uncharacterized protein OS=Spinacia oleracea GN=SOVF_017190 PE=3 SV=1	55	35	51	33	1	643	72.5	7.24			1077
A0A0K9RFR5	Pyruvate kinase OS=Spinacia oleracea GN=SOVF_071830 PE=3 SV=1	54	27	49	27	1	510	55.1	6.47			1052
A0A0K9R3E1	Uncharacterized protein OS=Spinacia oleracea GN=SOVF_110700 PE=3 SV=1	58	30	46	9	1	549	61	7.36			1035
